# Supplementary material for: Alzheimer’s disease increases the risk of erectile dysfunction independent of cardiovascular diseases: A mendelian randomization study
Source: PLoS One. 2024 Jun 13;19(6):e0303338. doi: 10.1371/journal.pone.0303338 (PMC11175418; doi:10.1371/journal.pone.0303338)
Supplement: S1 Table — (XLSX) [file pone.0303338.s001.xlsx]

## Sheet: S1 Table
S1 Table Instrumental variables for Mendelian randomization analysis of all Alzheimer's diseases
SNP	effect_allele	other_allele	beta.exposure	beta.outcome	eaf.exposure	eaf.outcome	chr	pos	se.outcome	pval.outcome	se.exposure	pval.exposure	R2	F
rs1065712	C	G	0.1081	0.0898	0.053	0.0708	8	11702122	0.0411	0.0289801	0.0185	5.46198e-09	0.00117302	34.1435
rs10792832	G	A	0.1056	-0.0183	0.6422	0.6382	11	85867875	0.0201	0.3621	0.0084	6.33432e-36	0.0051247	158.041
rs10933431	C	G	0.0852	0.0184	0.7657	0.7693	2	233981912	0.0239	0.441199	0.0099	1.04304e-17	0.00260459	74.0643
rs11218343	C	T	-0.1654	-0.0974	0.039	0.0387	11	121435587	0.0501	0.0520595	0.0214	1.00995e-14	0.00205064	59.737
rs112481437	A	G	0.2935	0.1051	0.0281	0.0262	19	45549135	0.0671	0.1173	0.0278	4.86295e-26	0.00470516	111.462
rs113706587	A	G	0.0925	0.0214	0.1103	0.1164	5	179628150	0.0308	0.4877	0.0133	3.37987e-12	0.00167932	48.3705
rs1140239	T	C	-0.0592	-0.0148	0.3789	0.4069	16	30021402	0.0293	0.614301	0.0086	4.61318e-12	0.00164953	47.3856
rs11495981	T	C	-0.0561	-0.0204	0.2094	0.2049	7	28177301	0.0239	0.3926	0.01	2.10499e-08	0.00104205	31.4721
rs11500477	A	T	0.0585	-0.0267	0.3747	0.3693	11	47409051	0.0227	0.2401	0.0084	3.27718e-12	0.00160367	48.5013
rs117310449	T	C	0.7701	0.0126	0.0169	0.0115	19	45393516	0.0911	0.8904	0.0338	3.25837e-115	0.0197065	519.112
rs117618017	T	C	0.113	-0.0213	0.1439	0.1294	15	63569902	0.0305	0.485801	0.0119	1.74582e-21	0.0031461	90.1702
rs11769559	C	T	-0.0695	0.0038	0.4059	0.4459	7	143111296	0.0295	0.8983	0.0085	3.99669e-16	0.00232958	66.8547
rs12151021	G	A	-0.1055	0.0032	0.6643	0.6811	19	1050874	0.0209	0.8789	0.0093	4.08884e-30	0.00496421	128.688
rs12444183	G	A	0.0591	-0.0043	0.6128	0.6228	16	81773209	0.0201	0.8291	0.0084	2.20699e-12	0.00165752	49.5013
rs12590654	A	G	-0.0693	-0.0149	0.3279	0.3438	14	92938855	0.0205	0.465	0.0087	2.07683e-15	0.00211676	63.4495
rs1385742	T	A	-0.0624	-0.0465	0.6428	0.6473	6	47595155	0.0227	0.0405201	0.0086	4.68598e-13	0.00178808	52.6468
rs143332484	T	C	0.3346	0.1203	0.0126	0.0172	6	41129207	0.1648	0.4656	0.0376	6.03532e-19	0.00278577	79.1911
rs148601586	G	C	0.6483	0.0201	0.0145	0.0135	19	45346666	0.1158	0.8625	0.0366	2.72396e-70	0.0120118	313.754
rs1532276	C	T	0.1003	0.0126	0.6082	0.6	8	27466157	0.0198	0.5231	0.0083	2.14882e-33	0.00479449	146.031
rs1582763	A	G	-0.086	0.0053	0.371	0.3682	11	60021948	0.0201	0.791701	0.0084	1.65386e-24	0.00345185	104.819
rs1693551	C	T	0.0459	-0.0125	0.4672	0.4642	8	101675584	0.0193	0.518	0.0081	1.78501e-08	0.00104887	32.1111
rs17125924	G	A	0.0881	-0.0039	0.0892	0.0925	14	53391680	0.0334	0.9063	0.0142	5.81902e-10	0.00126116	38.4924
rs190651665	G	T	-0.1598	-0.0119	0.0299	0.0299	19	45456103	0.059	0.84	0.026	8.37105e-10	0.0014814	37.7752
rs199451	A	G	-0.0594	-0.002	0.2119	0.1989	17	44801784	0.0245	0.9361	0.01	2.62301e-09	0.00117846	35.2836
rs2070901	T	G	-0.0527	0.0177	0.265	0.26	1	161185058	0.0222	0.4263	0.0092	1.196e-08	0.00108189	32.813
rs2154481	T	C	0.05	-0.0174	0.5236	0.5203	21	27473875	0.0194	0.3702	0.0082	1.017e-09	0.00124722	37.1802
rs2526377	G	A	-0.0452	0.0111	0.4449	0.4497	17	56410041	0.0195	0.5707	0.0082	4.10696e-08	0.00100911	30.3843
rs2830489	T	C	-0.0547	-0.0246	0.2809	0.2802	21	28148191	0.0223	0.2684	0.0091	1.71799e-09	0.00120878	36.132
rs28577986	A	G	0.0698	-0.0473	0.2632	0.2808	14	106200232	0.0269	0.0785507	0.0111	3.38003e-10	0.00188963	39.5426
rs34173062	A	G	0.1139	-0.017	0.0814	0.0733	8	145158607	0.0409	0.6788	0.0163	2.93427e-12	0.00194012	48.8284
rs35472547	T	G	-0.0954	-0.0679	0.1634	0.1576	6	32560370	0.0427	0.1122	0.0113	4.26481e-17	0.00248827	71.2754
rs365653	G	A	-0.256	-0.0161	0.1082	0.1226	19	45361646	0.0301	0.5928	0.0146	1.84799e-68	0.0126475	307.45
rs3822030	T	G	0.0514	0.0051	0.5712	0.5717	4	987343	0.0223	0.8175	0.0083	5.03605e-10	0.00129419	38.3504
rs4292	T	C	0.0688	0.013	0.617	0.6209	17	61554341	0.0201	0.516799	0.0084	3.47376e-16	0.00223713	67.0839
rs4485362	G	T	-0.0463	0.0251	0.4604	0.4729	16	81975831	0.0196	0.2006	0.0083	1.99701e-08	0.00106512	31.1176
rs4714447	T	C	0.0578	0.0001	0.3449	0.3449	6	41239822	0.0204	0.9946	0.0086	1.72902e-11	0.00150969	45.1709
rs4734295	G	A	0.0487	0.0092	0.4606	0.4632	8	96000919	0.0194	0.6369	0.0081	1.97501e-09	0.00117848	36.1483
rs57402520	A	G	0.0905	-0.0415	0.1217	0.125	17	5139807	0.0434	0.3382	0.0126	6.58567e-13	0.0017509	51.5889
rs5848	T	C	0.0646	-0.0062	0.2886	0.2964	17	42430244	0.0217	0.776101	0.0092	1.7559e-12	0.00171358	49.3048
rs593742	G	A	-0.061	-0.0471	0.2948	0.3052	15	59045774	0.0212	0.0259597	0.009	1.04208e-11	0.00154714	45.9383
rs6014724	G	A	-0.1176	-0.0431	0.0898	0.0901	20	54998544	0.0341	0.2073	0.0145	4.83727e-16	0.00226078	65.7777
rs61679753	A	T	-0.5412	-0.084	0.0297	0.0351	19	45400747	0.0536	0.1168	0.028	2.27877e-83	0.0168814	373.594
rs61762319	G	A	0.143	0.0494	0.0263	0.0264	3	154801978	0.0632	0.4347	0.0255	2.142e-08	0.00104733	31.4479
rs62375397	T	C	0.0746	-0.0228	0.2104	0.2145	5	86298531	0.0236	0.3345	0.01	8.57828e-14	0.0018491	55.6516
rs6586028	T	C	0.0791	-0.0124	0.8036	0.7881	10	82253984	0.0236	0.5991	0.0103	1.32892e-14	0.00197499	58.9764
rs6656401	G	A	-0.1253	-0.031	0.8119	0.8069	1	207692049	0.0244	0.2034	0.0104	2.83727e-33	0.00479538	145.156
rs6733839	T	C	0.1686	0.0238	0.3891	0.3875	2	127892810	0.0199	0.233	0.0084	6.48037e-90	0.0135138	402.862
rs6846529	T	C	-0.0673	0.0445	0.7174	0.7396	4	11025131	0.022	0.0430804	0.0091	1.25199e-13	0.00183651	54.695
rs7068231	G	T	0.0487	0.0046	0.5974	0.5966	10	61784928	0.0199	0.8186	0.0084	6.78907e-09	0.00114085	33.6124
rs7384878	T	C	0.0775	0.0176	0.69	0.6912	7	99932049	0.0212	0.4076	0.0089	2.13304e-18	0.00256947	75.8269
rs74504435	G	A	-0.0842	-0.0221	0.0935	0.1018	7	54949256	0.0323	0.4951	0.0141	2.04602e-09	0.0012018	35.6604
rs74685827	G	T	0.1964	-0.0852	0.0186	0.0204	11	121353077	0.0707	0.2282	0.0303	8.6278e-11	0.00140822	42.0144
rs74745468	A	G	0.0822	0.0266	0.0875	0.0807	14	39887676	0.0361	0.4612	0.0145	1.39601e-08	0.00107898	32.1372
rs755951	C	A	0.0618	-0.0146	0.4121	0.391	8	27226790	0.0199	0.4617	0.0083	7.04044e-14	0.0018506	55.4397
rs7912495	G	A	0.0572	-0.0065	0.4619	0.462	10	11718713	0.0195	0.739399	0.0082	2.86616e-12	0.00162642	48.6591
rs9676738	A	G	0.1689	0.033	0.0419	0.0403	19	45704771	0.0517	0.5231	0.0228	1.24394e-13	0.00229041	54.8769
rs976271	A	G	0.0467	0.0089	0.3613	0.3572	6	114682727	0.0201	0.659601	0.0084	3.23497e-08	0.00100653	30.9083
