# Supplementary material for: Alzheimer’s disease increases the risk of erectile dysfunction independent of cardiovascular diseases: A mendelian randomization study
Source: PLoS One. 2024 Jun 13;19(6):e0303338. doi: 10.1371/journal.pone.0303338 (PMC11175418; doi:10.1371/journal.pone.0303338)
Supplement: S2 Table — (XLSX) [file pone.0303338.s002.xlsx]

## Sheet: S2 TABLE
S2 Table Instrumental variables for Mendelian randomization analysis of all erectile dysfunctions
SNP	effect_allele	other_allele	beta.exposure	beta.outcome	eaf.exposure	eaf.outcome	chr	pos	se.outcome	pval.outcome	pval.exposure	se.exposure	R2	F
rs10835054	T	C	0.1244	0.0151	0.188	0.1773	11	26691664	0.0107	0.1579	8.54496e-07	0.0253	0.00472481	24.1769
rs113340062	C	T	0.193	0.0011	0.0666	0.0689	8	98904160	0.0161	0.9469	5.87801e-07	0.0386	0.00463113	25
rs115409097	A	G	0.2787	-0.0006	0.0289	0.0298	6	1398193	0.025	0.9801	2.87303e-06	0.0596	0.00435979	21.8666
rs117126914	A	G	0.2146	-0.0095	0.0594	0.0617	16	4479758	0.0181	0.597601	1.99802e-06	0.0451	0.00514613	22.6416
rs117294484	A	G	0.233	0.0076	0.0469	0.0384	10	131743852	0.0231	0.7418	2.75398e-06	0.0497	0.00485348	21.9786
rs137917103	G	A	-0.38	0.0395	0.0164	0.0166	4	161670541	0.0333	0.2364	4.45e-06	0.0828	0.00465864	21.0623
rs145373037	G	A	0.467	-0.0306	0.012	0.014	1	61620861	0.0358	0.3926	1.57601e-06	0.0973	0.00517133	23.0361
rs57989773	C	T	0.1782	-0.0048	0.2322	0.2438	6	100629078	0.0097	0.622401	5.71216e-14	0.0237	0.0113228	56.5352
rs726857	A	T	-0.0925	-0.0001	0.3828	0.3596	2	145753424	0.0085	0.9869	3.69999e-06	0.02	0.00404307	21.3906
rs9747659	A	G	0.2243	0.0191	0.4313	0.4436	17	35427957	0.0088	0.0302099	4.59505e-06	0.0489	0.0246803	21.0398
