# Supplementary material for: Alzheimer’s disease increases the risk of erectile dysfunction independent of cardiovascular diseases: A mendelian randomization study
Source: PLoS One. 2024 Jun 13;19(6):e0303338. doi: 10.1371/journal.pone.0303338 (PMC11175418; doi:10.1371/journal.pone.0303338)
Supplement: S3 Table — (XLSX) [file pone.0303338.s003.xlsx]

## Sheet: Sheet1
S3 Table Power calculations for bidirectional univariable Mendelian randomization analyses.
Exposure	Outcome	Proportion of variance in the exposure explained by the instrument (R2)	F-statistic	Power-statistic
AD	ED	0.179496	86.6081	0.75
ED	AD	0.0735916	25.8728	0.11
