# Supplementary material for: Alzheimer’s disease increases the risk of erectile dysfunction independent of cardiovascular diseases: A mendelian randomization study
Source: PLoS One. 2024 Jun 13;19(6):e0303338. doi: 10.1371/journal.pone.0303338 (PMC11175418; doi:10.1371/journal.pone.0303338)
Supplement: S4 Table — (XLSX) [file pone.0303338.s004.xlsx]

## Sheet: Sheet1
S4 Table Summary of analytical results for MVMR
MVMR models	SNP	beta	se	pval	or	or_lci95	or_uci95	OR(95%CI)
CHD	82	0.0787697	0.035654	0.0271552	1.08196	1.00893	1.16027	1.082 (1.009, 1.160)
MI	70	0.0812653	0.0356016	0.0224522	1.08466	1.01155	1.16305	1.085 (1.012, 1.163)
AF	144	0.0729656	0.0359758	0.0425411	1.07569	1.00246	1.15428	1.076 (1.002, 1.154)
HF	59	0.09759	0.0379184	0.0100622	1.10251	1.02354	1.18757	1.103 (1.024, 1.188)
IS	68	0.0761402	0.0344485	0.0270871	1.07911	1.00866	1.15449	1.079 (1.009, 1.154)
HTN	237	0.0881423	0.0392955	0.0248926	1.09214	1.01119	1.17958	1.092 (1.011, 1.180)
ALL models	260	0.108634	0.0434699	0.0124522	1.11475	1.02371	1.21389	1.115 (1.024, 1.214)
CHD, Coronary heart disease; MI, Myocardial infarction; AF, Atrial fibrillation; HF, Heart failure; IS, Ischemic stroke; HTN, Hypertension; SNP, single nucleotide polymorphism; MVMR, Multivariable Mendelian randomization;
